# Supplementary material for: Genome-Wide Identification of the BTB Domain-Containing Protein Gene Family in Pepper (Capsicum annuum L.)
Source: Int J Mol Sci. 2025 Apr 6;26(7):3429. doi: 10.3390/ijms26073429 (PMC11989735; doi:10.3390/ijms26073429)
Supplement: Supplementary file 1 [file ijms-26-03429-s001.zip › Supplementary Tables.xlsx]

## Sheet: Table S1
Table S1. The basic information of CaBTB genes in pepper
Gene ID	Gene Name	Chromosome	Start	End	Strand	CDS Number	CDS Length	AA Length	MW	pI	Subcelluar Location	Duplication_Mode	Domain Consist	Subgroup
Capana01g000247	CaBTB1	Chr01	4226143	4227540	plus	5	1398	465	50789.7	6.35	nucleus	dispered	BTB	Subgroup3
Capana01g001818	CaBTB2	Chr01	71402062	71419457	minus	4	963	320	35191.4	5.45	plasma membrane	dispered	BACK, BTB	Subgroup4
Capana01g002984	CaBTB3	Chr01	193360222	193360629	plus	8	408	135	15735.9	4.6	nucleus	dispered	BTB, SKP1	Subgroup2
Capana01g003006	CaBTB4	Chr01	194925393	194937846	minus	4	1062	353	38698.8	5.55	plasma membrane	dispered	BACK, BTB	Subgroup4
Capana01g003089	CaBTB5	Chr01	205263349	205286478	plus	1	2676	891	97366.1	5.11	endomembrane system	dispered	BTB	Subgroup2
Capana01g003745	CaBTB6	Chr01	243827409	243835405	minus	5	1224	407	45843.7	8.45	plasma membrane	dispered	BACK, BTB, ZF-TAZ	Subgroup4
Capana01g003906	CaBTB7	Chr01	267584247	267593253	minus	1	1785	594	66762.1	9.15	nucleus	dispered	BTB, NPH3	Subgroup1
Capana01g004455	CaBTB8	Chr01	300225404	300226801	plus	4	1398	465	51736.2	6.5	chloroplast	dispered	BTB	Subgroup3
Capana02g000008	CaBTB9	Chr02	1266833	1276904	plus	12	1731	576	64430.5	7.32	nucleus	dispered	BTB, NPH3	Subgroup1
Capana02g000249	CaBTB10	Chr02	31329905	31346709	minus	5	474	157	18047.6	5.68	nucleus	dispered	BACK, BTB	Subgroup4
Capana02g000298	CaBTB11	Chr02	40219122	40223114	plus	4	1908	635	70500.2	5.47	nucleus	dispered	BTB, NPH3	Subgroup1
Capana02g000656	CaBTB12	Chr02	82202076	82206398	plus	1	1821	606	68069.9	6.53	nucleus	segmental duplication	BTB, NPH3	Subgroup1
Capana02g001303	CaBTB13	Chr02	119522348	119527673	plus	5	1740	579	64452	6.51	endomembrane system	dispered	ANK_2, BTB	Subgroup4
Capana02g002021	CaBTB14	Chr02	137967168	137967623	plus	1	456	151	17226.4	5.1	nucleus	dispered	BTB, SKP1	Subgroup2
Capana02g002025	CaBTB15	Chr02	138022286	138023514	plus	4	381	126	14137.2	9.42	nucleus	dispered	BTB, SKP1	Subgroup2
Capana02g002089	CaBTB16	Chr02	139768170	139770020	plus	5	1356	451	51515.8	8.26	chloroplast	dispered	BTB, NPH3	Subgroup1
Capana02g002981	CaBTB17	Chr02	153670275	153673894	plus	4	1140	379	43595.4	9.87	plasma membrane	dispered	BTB, ZF-TAZ	Subgroup4
Capana02g002983	CaBTB18	Chr02	153699862	153704723	plus	1	1884	627	70090	7.02	nucleus	dispered	BTB, NPH3	Subgroup1
Capana02g002992	CaBTB19	Chr02	153871660	153876037	minus	2	1563	520	57759	9.02	nucleus	segmental duplication	BTB, NPH3	Subgroup1
Capana02g003172	CaBTB20	Chr02	156745464	156747752	plus	3	1983	660	73113.9	5.08	nucleus	dispered	BTB, NPH3	Subgroup1
Capana03g001296	CaBTB21	Chr03	22695060	22697871	minus	5	1065	354	40409.6	8.92	plasma membrane	dispered	BACK, BTB, ZF-TAZ	Subgroup4
Capana03g002223	CaBTB22	Chr03	54337077	54344300	plus	4	1098	365	41552.8	7.83	nucleus	dispered	BTB, SKP1	Subgroup4
Capana03g003238	CaBTB23	Chr03	196787850	196796385	minus	5	2661	886	100240	6.03	chloroplast	dispered	BTB	Subgroup4
Capana03g003443	CaBTB24	Chr03	222089604	222096720	minus	4	1239	412	45761.5	6.23	organelle membrane	dispered	BACK, BTB, MATH	Subgroup4
Capana04g000085	CaBTB25	Chr04	939165	946927	plus	5	2415	804	91957.3	5.57	nucleus	dispered	BTB	Subgroup4
Capana04g002114	CaBTB26	Chr04	171224596	171229234	plus	8	987	328	38195.4	6.26	plasma membrane	dispered	BTB	Subgroup4
Capana04g002130	CaBTB27	Chr04	174967886	174987893	minus	5	411	136	15762.3	5.75	extracellular space	dispered	BTB	Subgroup1
Capana04g002218	CaBTB28	Chr04	186186495	186186956	minus	4	462	153	17857.4	4.43	nucleus	dispered	BTB, SKP1	Subgroup2
Capana05g000024	CaBTB29	Chr05	136188	138915	minus	12	1404	467	50860.3	6.7	endomembrane system	segmental duplication	ANK_2, BTB	Subgroup4
Capana05g000563	CaBTB30	Chr05	16313643	16317106	minus	4	2010	669	75432.9	7.96	nucleus	dispered	BTB, NPH3	Subgroup1
Capana05g001765	CaBTB31	Chr05	173751298	173756198	minus	2	1866	621	71166.2	6.27	nucleus	dispered	BTB, NPH3	Subgroup1
Capana05g002082	CaBTB32	Chr05	197863747	197875920	minus	1	585	194	21875.2	8.86	organelle membrane	tandem	BTB	Subgroup4
Capana05g002191	CaBTB33	Chr05	201947107	201955844	minus	3	1215	404	44658.4	6.19	plasma membrane	dispered	BACK, BTB, MATH	Subgroup4
Capana06g000074	CaBTB34	Chr06	906962	915074	minus	4	2148	715	78648.1	6.4	endomembrane system	dispered	ARM, BACK, BTB	Subgroup2
Capana06g000918	CaBTB35	Chr06	16296332	16300522	plus	6	1056	351	40504.5	9.14	plasma membrane	tandem	BACK, BTB, ZF-TAZ	Subgroup4
Capana06g000919	CaBTB36	Chr06	16303892	16309120	plus	2	996	331	37789.4	8.86	plasma membrane	tandem	BTB, ZF-TAZ	Subgroup4
Capana06g000991	CaBTB37	Chr06	17288897	17289587	minus	4	588	195	22311.5	6.69	nucleus	tandem	BTB, SKP1	Subgroup2
Capana06g000992	CaBTB38	Chr06	17303840	17304433	minus	19	594	197	22594.9	5.17	nucleus	tandem	BTB, SKP1	Subgroup2
Capana06g002958	CaBTB39	Chr06	214350369	214354105	minus	5	1812	603	68478.2	7.16	nucleus	dispered	BTB, NPH3	Subgroup1
Capana07g000206	CaBTB40	Chr07	9463518	9464843	plus	5	1326	441	49467.4	5.09	nucleus	segmental duplication	BTB	Subgroup3
Capana07g000893	CaBTB41	Chr07	112610897	112611924	plus	1	750	249	27654.5	6.15	endomembrane system	dispered	BTB	Subgroup4
Capana07g001045	CaBTB42	Chr07	144314258	144320156	plus	1	1746	581	65092.7	5.99	endomembrane system	dispered	BTB	Subgroup4
Capana07g001294	CaBTB43	Chr07	170187515	170190321	minus	4	2064	687	78112.9	8.23	chloroplast	dispered	BTB, NPH3	Subgroup1
Capana07g001538	CaBTB44	Chr07	189881705	189884933	plus	1	1623	540	60842.8	7.64	nucleus	dispered	BTB, NPH3	Subgroup1
Capana07g002423	CaBTB45	Chr07	220115786	220118281	plus	3	987	328	37262.2	6.31	endomembrane system	dispered	BTB, MATH	Subgroup4
Capana08g000986	CaBTB46	Chr08	123270783	123275015	minus	4	1650	549	62713	5.08	endomembrane system	dispered	BACK, BTB	Subgroup4
Capana08g001427	CaBTB47	Chr08	130741468	130765780	plus	4	2193	730	82499.6	6.92	nucleus	tandem	BTB, NPH3	Subgroup1
Capana08g002085	CaBTB48	Chr08	140896009	140899248	plus	3	2013	670	75516.4	7.73	nucleus	dispered	BTB, NPH3	Subgroup1
Capana08g002530	CaBTB49	Chr08	148316786	148319850	plus	4	1515	504	55918.8	6.33	nucleus	segmental duplication	BTB	Subgroup2
Capana08g002745	CaBTB50	Chr08	151733553	151735367	plus	6	471	156	17534.6	4.37	nucleus	dispered	BTB, SKP1	Subgroup2
Capana09g000129	CaBTB51	Chr09	5116611	5117939	minus	9	1329	442	49778.5	4.88	nucleus	segmental duplication	BTB	Subgroup3
Capana09g000130	CaBTB52	Chr09	5210976	5212166	minus	4	1035	344	38822.5	5.21	nucleus	tandem	BTB	Subgroup3
Capana09g000837	CaBTB53	Chr09	55233147	55239984	minus	2	2901	966	110127	6.25	nucleus	dispered	BTB	Subgroup4
Capana09g001447	CaBTB54	Chr09	164939141	164949800	plus	2	2004	667	73808.3	6.19	endomembrane system	dispered	ARM, BACK, BTB	Subgroup2
Capana09g001557	CaBTB55	Chr09	181193139	181194554	minus	1	1416	471	51715.2	5.08	nucleus	dispered	BTB	Subgroup3
Capana09g002169	CaBTB56	Chr09	232846441	232849298	plus	3	1773	590	66650.5	5.1	nucleus	dispered	BTB, NPH3	Subgroup1
Capana10g000778	CaBTB57	Chr10	49175112	49177342	plus	4	705	234	26841.8	8.9	organelle membrane	dispered	BTB	Subgroup4
Capana10g001460	CaBTB58	Chr10	157840989	157845997	minus	18	1728	575	64827	6.01	chloroplast	dispered	BTB, NPH3	Subgroup1
Capana10g002265	CaBTB59	Chr10	201648848	201651277	plus	1	1413	470	51436.8	6.84	extracellular space	segmental duplication	ANK_2, BTB	Subgroup4
Capana10g002328	CaBTB60	Chr10	202503992	202506176	minus	4	1476	491	54455.5	6.78	endomembrane system	segmental duplication	ANK_2, BTB	Subgroup4
Capana10g002519	CaBTB61	Chr10	205308500	205319685	minus	5	870	289	31883.9	8.26	nucleus	dispered	BTB	Subgroup3
Capana11g000527	CaBTB62	Chr11	17191761	17209738	minus	4	1212	403	44600.8	5.59	endomembrane system	dispered	BACK, BTB, MATH	Subgroup4
Capana11g000979	CaBTB63	Chr11	83198167	83201211	plus	3	1887	628	70291.9	8.68	nucleus	dispered	BTB, NPH3	Subgroup1
Capana12g001195	CaBTB64	Chr12	55732793	55737440	minus	2	1647	548	61943.5	5.06	endomembrane system	dispered	BACK, BTB	Subgroup4
Capana12g002483	CaBTB65	Chr12	218991771	218992271	plus	10	501	166	19167.5	4.55	nucleus	tandem	BTB, SKP1	Subgroup2
Capana12g002484	CaBTB66	Chr12	218994119	218994640	plus	4	522	173	19840.3	4.59	nucleus	tandem	BTB, SKP1	Subgroup2
Capana12g002487	CaBTB67	Chr12	219050275	219051078	plus	4	804	267	29166.9	4.06	chloroplast outer membrane	dispered	BTB, SKP1	Subgroup2
Capana12g002489	CaBTB68	Chr12	219057145	219058450	minus	6	528	175	20123.2	3.88	nucleus	dispered	BTB, SKP1	Subgroup2
Capana00g001008	CaBTB69	Chr00	320827317	320836286	plus	1	1287	428	48823.2	5.78	nucleus	dispered	ANK_2, BTB	Subgroup4
Capana00g004642	CaBTB70	Chr00	663827275	663831825	minus	1	2847	948	107488	5.93	nucleus	dispered	BTB	Subgroup4
Capana00g005107	CaBTB71	Chr00	713606671	713630358	minus	1	1071	356	40620.3	5.1	nucleus	tandem	BTB, SKP1	Subgroup4
Capana00g005108	CaBTB72	Chr00	714110800	714111799	minus	2	426	141	15903	4.56	nucleus	tandem	BTB, SKP1	Subgroup4

## Sheet: Table S2
Table S2. Primers used in this study
Name	Forward Primer Sequence (5’-3’)	Reverse Primer Sequence (5’-3’)
RT-qPCR
CaBTB1-q	GAGCGCTGTGTGGGAGATCA	TTCGCCTGAATGCACACCGA
CaBTB21-q	GCGTAGGGCCATGTGGTGAT	TGCATCGCAAACAGCCTCCA
CaBTB25-q	TGGTCCGGATCACCAGCTCA	CGCGAATTGACCTGGCTTGC
CaBTB29-q	CACCATCACCACGACCTGGG	CGACCATGTCTGGCGACACC
CaBTB34-q	ACGCTTGGGCTTCTTGCCAT	TGCAGCTGCTCTTTGCACCT
CaBTB42-q	ATTTGGTGCCGGTTGCCTCA	GCGCTCTACGACCACAACGA
CaActin7-q	ATTGGGATGGAAGCTGCGGG	CCAGGGAACATGGTGGAGCC
Subcellular localization
CaBTB25-eGFP	CAAATCGACTCTAGAAAGCTTATGGCTAAGTGCCAGCACTATT	GCCCTTGCTCACCATGGTACCACGAAAATAGCCATAGAGTTC
Transactivation activity
CaBTB25-BD	TCAGAGGAGGACCTGCATATGATGGCTAAGTGCCAGCACTATT	TCGACGGATCCCCGGGAATTCCTAACGAAAATAGCCATAGAG
